# Supplementary material for: Bis(dipyrrinato)metal(ii) coordination polymers: crystallization, exfoliation into single wires, and electric conversion ability
Source: Chem Sci. 2015 Feb 26;6(5):2853–8. doi: 10.1039/c5sc00273g (PMC5489023; doi:10.1039/c5sc00273g)
Supplement: Supplementary file 2 [file SC-006-C5SC00273G-s002.cif]

# Electronic Supplementary Material (ESI) for Chemical Science.
# This journal is © The Royal Society of Chemistry 2015

####################################################################### 
# 
# This file contains crystal structure data downloaded from the 
# Cambridge Structural Database (CSD) hosted by the Cambridge 
# Crystallographic Data Centre (CCDC).
# 
# Full information about CCDC data access policies and citation 
# guidelines are available at http://www.ccdc.cam.ac.uk/access/V1 
# 
# Audit and citation data items may have been added by the CCDC. 
# Please retain this information to preserve the provenance of 
# this file and to allow appropriate attribution of the data. 
# 
#######################################################################

data_140617_crystal
_database_code_depnum_ccdc_archive 'CCDC 1012353'
_audit_update_record             
;
2014-07-05 deposited with the CCDC.
2015-02-26 downloaded from the CCDC.
;

_audit_creation_date             2014-06-19T16:59:39-00:00
_audit_creation_method           'WinGX routine CIF_UPDATE'

#==============================================================================

# CHEMICAL DATA

_chemical_name_systematic        
;
 ?
;
_chemical_formula_moiety         'C36 H40 N4 Zn0.50'
_chemical_formula_sum            'C36 H40 N4 Zn0.50'
_chemical_formula_weight         561.4

#==============================================================================

# CRYSTAL DATA

_symmetry_cell_setting           monoclinic
_symmetry_space_group_name_H-M   'C 2/c'
_symmetry_space_group_name_Hall  '-C 2yc'
loop_
_symmetry_equiv_pos_as_xyz
'x, y, z'
'-x, y, -z+1/2'
'x+1/2, y+1/2, z'
'-x+1/2, y+1/2, -z+1/2'
'-x, -y, -z'
'x, -y, z-1/2'
'-x+1/2, -y+1/2, -z'
'x+1/2, -y+1/2, z-1/2'

_cell_length_a                   18.8182(4)
_cell_length_b                   15.9892(3)
_cell_length_c                   10.4062(2)
_cell_angle_alpha                90
_cell_angle_beta                 114.760(8)
_cell_angle_gamma                90
_cell_volume                     2843.26(19)
_cell_formula_units_Z            4
_cell_measurement_reflns_used    61771
_cell_measurement_theta_min      1.72
_cell_measurement_theta_max      44.4
_cell_measurement_temperature    100(2)
_exptl_crystal_description       platlet
_exptl_crystal_colour            orange
_exptl_crystal_size_max          0.15
_exptl_crystal_size_mid          0.07
_exptl_crystal_size_min          0.01
_exptl_crystal_density_diffrn    1.311
_exptl_crystal_density_method    'not measured'
_exptl_crystal_F_000             1196
_exptl_absorpt_coefficient_mu    0.426
_exptl_absorpt_correction_type   none

#==============================================================================

# EXPERIMENTAL DATA

_exptl_special_details           
;
 ?
;
_diffrn_ambient_temperature      100(2)
_diffrn_radiation_type           synchrotron
_diffrn_radiation_wavelength     0.7
_diffrn_source                   'bending magnet'
_diffrn_radiation_monochromator  silicon
_diffrn_measurement_device_type  cylindrical_IP_camera_at_SPring-8_BL02B1
_diffrn_measurement_method       'phi or omega oscillation scans'
_diffrn_detector_area_resol_mean 10
_diffrn_reflns_number            67218
_diffrn_reflns_av_R_equivalents  0.045
_diffrn_reflns_theta_min         1.718
_diffrn_reflns_theta_max         44.405
_diffrn_reflns_theta_full        24.835
_diffrn_measured_fraction_theta_max 0.913
_diffrn_measured_fraction_theta_full 1
_diffrn_reflns_Laue_measured_fraction_full 1
_diffrn_reflns_Laue_measured_fraction_max 0.913
_diffrn_reflns_point_group_measured_fraction_full 1
_diffrn_reflns_point_group_measured_fraction_max 0.913
_diffrn_reflns_limit_h_min       -37
_diffrn_reflns_limit_h_max       30
_diffrn_reflns_limit_k_min       -24
_diffrn_reflns_limit_k_max       28
_diffrn_reflns_limit_l_min       -18
_diffrn_reflns_limit_l_max       20
_diffrn_reflns_reduction_process 
;
        Scaled and merged with Sortav
        R.H. Blessing, (1987) Cryst. Rev. 1, 3-58
        R.H. Blessing, (1989) J. Appl. Cryst. 22, 396-397
;

#==============================================================================

# STRUCTURE SOLUTION

_atom_sites_solution_hydrogens   geom

#==============================================================================

# REFINEMENT DATA

_refine_special_details          
;
 ?
;
_reflns_number_total             10869
_reflns_number_gt                4042
_reflns_threshold_expression     'I > 2\s(I)'
_refine_ls_structure_factor_coef Fsqd
_refine_ls_matrix_type           full
_refine_ls_R_factor_all          0.0954
_refine_ls_R_factor_gt           0.056
_refine_ls_wR_factor_ref         0.1487
_refine_ls_goodness_of_fit_ref   0.919
_refine_ls_restrained_S_all      0.919
_refine_ls_number_reflns         10869
_refine_ls_number_parameters     190
_refine_ls_number_restraints     0
_refine_ls_number_constraints    0
_refine_ls_hydrogen_treatment    constr
_refine_ls_weighting_scheme      calc
_refine_ls_weighting_details     
'w=1/[\s^2^(Fo^2^)+(0.0277P)^2^] where P=(Fo^2^+2Fc^2^)/3'
_refine_ls_shift/su_max          0
_refine_ls_shift/su_mean         0
_refine_diff_density_max         0.642
_refine_diff_density_min         -0.684
_refine_diff_density_rms         0.067
_refine_ls_extinction_method     none
loop_
_atom_type_symbol
_atom_type_description
_atom_type_scat_dispersion_real
_atom_type_scat_dispersion_imag
_atom_type_scat_source
C C 0.003 0.0016 'International Tables Vol C Tables 4.2.6.8 and 6.1.1.4'
H H 0 0 'International Tables Vol C Tables 4.2.6.8 and 6.1.1.4'
N N 0.0059 0.0032 'International Tables Vol C Tables 4.2.6.8 and 6.1.1.4'
Zn Zn 0.2937 1.3977 'International Tables Vol C Tables 4.2.6.8 and 6.1.1.4'

_computing_data_collection       'CrystalClear (Rigaku/MSC Inc., 2006)'
_computing_cell_refinement       'CrystalClear (Rigaku/MSC Inc., 2006)'
_computing_data_reduction        
'CrystalClear (Rigaku/MSC Inc., 2006), SORTAV (Blessing, 1995)'
_computing_structure_refinement  'SHELXL-2014 (Sheldrick, 2014)'
_computing_molecular_graphics    'Ortep-3 for Windows (Farrugia, 2012)'
_computing_publication_material  'WinGX publication routines (Farrugia, 2012)'

#==============================================================================

# ATOMIC COORDINATES AND DISPLACEMENT PARAMETERS

loop_
_atom_site_label
_atom_site_fract_x
_atom_site_fract_y
_atom_site_fract_z
_atom_site_U_iso_or_equiv
_atom_site_adp_type
_atom_site_calc_flag
_atom_site_occupancy
_atom_site_disorder_assembly
_atom_site_disorder_group
_atom_site_type_symbol
Zn01 0.5 0.20238(2) 0.75 0.01977(10) Uani d 0.5 . . Zn
N002 0.40828(5) 0.14437(6) 0.73042(10) 0.02105(18) Uani d 1 . . N
N003 0.49752(5) 0.27045(6) 0.90266(9) 0.02145(19) Uani d 1 . . N
C004 0.31372(6) 0.04430(8) 0.65825(11) 0.0241(2) Uani d 1 . . C
H008 0.2843 -0.0031 0.6094 0.029 Uiso calc 1 . . H
C005 0.32080(5) 0.21087(7) 1.08535(10) 0.01778(18) Uani d 1 . . C
C006 0.36955(5) 0.22473(7) 0.89327(11) 0.01801(18) Uani d 1 . . C
C007 0.51793(6) 0.38970(8) 1.02395(13) 0.0248(2) Uani d 1 . . C
H007 0.5422 0.4399 1.0705 0.03 Uiso calc 1 . . H
C008 0.44745(6) 0.35765(8) 1.01638(12) 0.0221(2) Uani d 1 . . C
C009 0.23219(6) 0.07907(8) 0.79222(13) 0.0250(2) Uani d 1 . . C
H01A 0.1928 0.123 0.7505 0.038 Uiso calc 1 . . H
H01B 0.2514 0.0804 0.8955 0.038 Uiso calc 1 . . H
H01C 0.2086 0.0244 0.7568 0.038 Uiso calc 1 . . H
C010 0.35858(5) 0.15757(7) 0.79933(10) 0.01794(18) Uani d 1 . . C
C011 0.29897(5) 0.09350(7) 0.75234(11) 0.0209(2) Uani d 1 . . C
C012 0.26246(5) 0.22107(7) 1.13512(10) 0.01758(18) Uani d 1 . . C
C013 0.30799(5) 0.23878(7) 0.94948(10) 0.01726(18) Uani d 1 . . C
C014 0.43385(6) 0.28097(7) 0.93786(11) 0.01808(18) Uani d 1 . . C
C015 0.39764(6) 0.17087(8) 1.18095(11) 0.0213(2) Uani d 1 . . C
H02A 0.3961 0.1554 1.2709 0.032 Uiso calc 1 . . H
H02B 0.4062 0.1207 1.1352 0.032 Uiso calc 1 . . H
H02C 0.4404 0.2106 1.1987 0.032 Uiso calc 1 . . H
C016 0.27723(6) 0.18921(8) 1.28097(11) 0.0232(2) Uani d 1 . . C
H03A 0.2315 0.2009 1.3002 0.035 Uiso calc 1 . . H
H03B 0.2866 0.1288 1.2854 0.035 Uiso calc 1 . . H
H03C 0.3232 0.2174 1.3518 0.035 Uiso calc 1 . . H
C017 0.38142(6) 0.07739(8) 0.64720(11) 0.0227(2) Uani d 1 . . C
C018 0.41998(7) 0.04484(9) 0.55805(12) 0.0280(2) Uani d 1 . . C
H04A 0.4398 0.0918 0.5219 0.042 Uiso calc 1 . . H
H04B 0.3819 0.0131 0.4784 0.042 Uiso calc 1 . . H
H04C 0.4636 0.0083 0.6152 0.042 Uiso calc 1 . . H
C019 0.54678(6) 0.33587(8) 0.95188(12) 0.0227(2) Uani d 1 . . C
C020 0.39901(7) 0.39959(8) 1.08029(14) 0.0298(3) Uani d 1 . . C
H05A 0.4199 0.4556 1.1129 0.045 Uiso calc 1 . . H
H05B 0.4005 0.3665 1.1607 0.045 Uiso calc 1 . . H
H05C 0.3448 0.4042 1.0092 0.045 Uiso calc 1 . . H
C021 0.61710(7) 0.34606(10) 0.92151(14) 0.0307(3) Uani d 1 . . C
H06A 0.6421 0.2915 0.9276 0.046 Uiso calc 1 . . H
H06B 0.6542 0.3844 0.9908 0.046 Uiso calc 1 . . H
H06C 0.6012 0.369 0.8261 0.046 Uiso calc 1 . . H

loop_
_atom_site_aniso_label
_atom_site_aniso_U_11
_atom_site_aniso_U_22
_atom_site_aniso_U_33
_atom_site_aniso_U_12
_atom_site_aniso_U_13
_atom_site_aniso_U_23
Zn01 0.01556(15) 0.0234(2) 0.02318(17) 0 0.01087(13) 0
N002 0.0171(4) 0.0256(5) 0.0231(4) 0.0026(3) 0.0110(3) -0.0008(3)
N003 0.0150(3) 0.0285(5) 0.0234(4) -0.0003(3) 0.0105(3) -0.0017(3)
C004 0.0189(4) 0.0258(6) 0.0249(5) -0.0013(4) 0.0066(4) -0.0040(4)
C005 0.0132(4) 0.0213(5) 0.0189(4) -0.0015(3) 0.0068(3) -0.0018(3)
C006 0.0128(3) 0.0216(5) 0.0208(4) 0.0021(3) 0.0083(3) 0.0011(3)
C007 0.0208(5) 0.0238(6) 0.0295(5) -0.0045(4) 0.0102(4) -0.0033(4)
C008 0.0187(4) 0.0234(6) 0.0251(5) -0.0027(4) 0.0099(4) -0.0037(4)
C009 0.0194(4) 0.0262(6) 0.0324(5) -0.0061(4) 0.0138(4) -0.0023(4)
C010 0.0125(4) 0.0224(5) 0.0197(4) 0.0003(3) 0.0075(3) -0.0011(3)
C011 0.0147(4) 0.0238(5) 0.0237(5) -0.0012(3) 0.0075(3) 0.0003(4)
C012 0.0126(3) 0.0220(5) 0.0189(4) -0.0001(3) 0.0074(3) -0.0016(3)
C013 0.0128(4) 0.0194(5) 0.0207(4) 0.0006(3) 0.0082(3) -0.0005(3)
C014 0.0157(4) 0.0189(5) 0.0224(4) -0.0011(3) 0.0107(3) -0.0014(3)
C015 0.0134(4) 0.0272(6) 0.0220(4) 0.0038(4) 0.0061(3) 0.0020(4)
C016 0.0199(4) 0.0299(6) 0.0217(4) 0.0038(4) 0.0104(4) 0.0030(4)
C017 0.0201(4) 0.0244(6) 0.0234(4) 0.0038(4) 0.0090(4) -0.0007(4)
C018 0.0252(5) 0.0340(7) 0.0267(5) 0.0032(5) 0.0128(4) -0.0062(5)
C019 0.0180(4) 0.0276(6) 0.0231(4) -0.0027(4) 0.0091(4) 0.0009(4)
C020 0.0262(5) 0.0279(7) 0.0406(6) -0.0021(5) 0.0192(5) -0.0102(5)
C021 0.0196(5) 0.0455(8) 0.0292(5) -0.0071(5) 0.0123(4) -0.0010(5)


#==============================================================================

# MOLECULAR GEOMETRY

_geom_special_details            
;
 All esds (except the esd in the dihedral angle between two l.s. planes)
 are estimated using the full covariance matrix.  The cell esds are taken
 into account individually in the estimation of esds in distances, angles
 and torsion angles; correlations between esds in cell parameters are only
 used when they are defined by crystal symmetry.  An approximate (isotropic)
 treatment of cell esds is used for estimating esds involving l.s. planes.
;
loop_
_geom_bond_atom_site_label_1
_geom_bond_atom_site_label_2
_geom_bond_site_symmetry_2
_geom_bond_distance
_geom_bond_publ_flag
Zn01 N002 2_656 1.8938(9) ?
Zn01 N002 . 1.8938(9) ?
Zn01 N003 2_656 1.9423(10) ?
Zn01 N003 . 1.9423(10) ?
N002 C017 . 1.3362(15) ?
N002 C010 . 1.4126(13) ?
N003 C019 . 1.3484(15) ?
N003 C014 . 1.4020(12) ?
C004 C011 . 1.3720(15) ?
C004 C017 . 1.4279(16) ?
C004 H008 . 0.95 ?
C005 C013 . 1.4040(14) ?
C005 C012 . 1.4057(13) ?
C005 C015 . 1.5115(14) ?
C006 C010 . 1.4079(15) ?
C006 C014 . 1.4205(14) ?
C006 C013 . 1.5174(13) ?
C007 C008 . 1.3929(15) ?
C007 C019 . 1.3925(17) ?
C007 H007 . 0.95 ?
C008 C014 . 1.4357(15) ?
C008 C020 . 1.4936(16) ?
C009 C011 . 1.4971(14) ?
C009 H01A . 0.98 ?
C009 H01B . 0.98 ?
C009 H01C . 0.98 ?
C010 C011 . 1.4448(14) ?
C012 C013 7_557 1.4026(13) ?
C012 C016 . 1.5123(14) ?
C013 C012 7_557 1.4026(13) ?
C015 H02A . 0.98 ?
C015 H02B . 0.98 ?
C015 H02C . 0.98 ?
C016 H03A . 0.98 ?
C016 H03B . 0.98 ?
C016 H03C . 0.98 ?
C017 C018 . 1.4907(15) ?
C018 H04A . 0.98 ?
C018 H04B . 0.98 ?
C018 H04C . 0.98 ?
C019 C021 . 1.4925(16) ?
C020 H05A . 0.98 ?
C020 H05B . 0.98 ?
C020 H05C . 0.98 ?
C021 H06A . 0.98 ?
C021 H06B . 0.98 ?
C021 H06C . 0.98 ?

loop_
_geom_angle_atom_site_label_1
_geom_angle_atom_site_label_2
_geom_angle_atom_site_label_3
_geom_angle
_geom_angle_site_symmetry_1
_geom_angle_site_symmetry_3
_geom_angle_publ_flag
N002 Zn01 N002 121.35(6) 2_656 . ?
N002 Zn01 N003 91.69(4) 2_656 2_656 ?
N002 Zn01 N003 121.30(4) . 2_656 ?
N002 Zn01 N003 121.30(4) 2_656 . ?
N002 Zn01 N003 91.69(4) . . ?
N003 Zn01 N003 111.84(6) 2_656 . ?
C017 N002 C010 107.31(9) . . ?
C017 N002 Zn01 122.86(7) . . ?
C010 N002 Zn01 129.76(8) . . ?
C019 N003 C014 109.54(9) . . ?
C019 N003 Zn01 119.81(7) . . ?
C014 N003 Zn01 126.65(7) . . ?
C011 C004 C017 107.39(10) . . ?
C011 C004 H008 126.3 . . ?
C017 C004 H008 126.3 . . ?
C013 C005 C012 120.20(9) . . ?
C013 C005 C015 120.71(8) . . ?
C012 C005 C015 119.08(9) . . ?
C010 C006 C014 124.54(9) . . ?
C010 C006 C013 117.84(9) . . ?
C014 C006 C013 117.62(9) . . ?
C008 C007 C019 108.60(10) . . ?
C008 C007 H007 125.7 . . ?
C019 C007 H007 125.7 . . ?
C007 C008 C014 106.55(9) . . ?
C007 C008 C020 123.64(11) . . ?
C014 C008 C020 129.81(10) . . ?
C011 C009 H01A 109.5 . . ?
C011 C009 H01B 109.5 . . ?
H01A C009 H01B 109.5 . . ?
C011 C009 H01C 109.5 . . ?
H01A C009 H01C 109.5 . . ?
H01B C009 H01C 109.5 . . ?
C006 C010 N002 122.05(9) . . ?
C006 C010 C011 130.03(9) . . ?
N002 C010 C011 107.91(9) . . ?
C004 C011 C010 106.72(9) . . ?
C004 C011 C009 123.62(10) . . ?
C010 C011 C009 129.66(10) . . ?
C005 C012 C013 120.04(9) . 7_557 ?
C005 C012 C016 119.15(9) . . ?
C013 C012 C016 120.81(8) 7_557 . ?
C005 C013 C012 119.74(8) . 7_557 ?
C005 C013 C006 120.29(8) . . ?
C012 C013 C006 119.96(8) 7_557 . ?
N003 C014 C008 106.44(9) . . ?
N003 C014 C006 122.88(10) . . ?
C008 C014 C006 130.62(9) . . ?
C005 C015 H02A 109.5 . . ?
C005 C015 H02B 109.5 . . ?
H02A C015 H02B 109.5 . . ?
C005 C015 H02C 109.5 . . ?
H02A C015 H02C 109.5 . . ?
H02B C015 H02C 109.5 . . ?
C012 C016 H03A 109.5 . . ?
C012 C016 H03B 109.5 . . ?
H03A C016 H03B 109.5 . . ?
C012 C016 H03C 109.5 . . ?
H03A C016 H03C 109.5 . . ?
H03B C016 H03C 109.5 . . ?
N002 C017 C004 110.67(10) . . ?
N002 C017 C018 122.17(10) . . ?
C004 C017 C018 127.16(11) . . ?
C017 C018 H04A 109.5 . . ?
C017 C018 H04B 109.5 . . ?
H04A C018 H04B 109.5 . . ?
C017 C018 H04C 109.5 . . ?
H04A C018 H04C 109.5 . . ?
H04B C018 H04C 109.5 . . ?
N003 C019 C007 108.84(9) . . ?
N003 C019 C021 122.26(11) . . ?
C007 C019 C021 128.81(11) . . ?
C008 C020 H05A 109.5 . . ?
C008 C020 H05B 109.5 . . ?
H05A C020 H05B 109.5 . . ?
C008 C020 H05C 109.5 . . ?
H05A C020 H05C 109.5 . . ?
H05B C020 H05C 109.5 . . ?
C019 C021 H06A 109.5 . . ?
C019 C021 H06B 109.5 . . ?
H06A C021 H06B 109.5 . . ?
C019 C021 H06C 109.5 . . ?
H06A C021 H06C 109.5 . . ?
H06B C021 H06C 109.5 . . ?

loop_
_geom_torsion_atom_site_label_1
_geom_torsion_atom_site_label_2
_geom_torsion_atom_site_label_3
_geom_torsion_atom_site_label_4
_geom_torsion
_geom_torsion_site_symmetry_1
_geom_torsion_site_symmetry_2
_geom_torsion_site_symmetry_3
_geom_torsion_site_symmetry_4
_geom_torsion_publ_flag
N002 Zn01 N002 C017 -42.99(8) 2_656 . . . ?
N003 Zn01 N002 C017 71.25(10) 2_656 . . . ?
N003 Zn01 N002 C017 -171.78(9) . . . . ?
N002 Zn01 N002 C010 133.66(10) 2_656 . . . ?
N003 Zn01 N002 C010 -112.09(9) 2_656 . . . ?
N003 Zn01 N002 C010 4.87(10) . . . . ?
C019 C007 C008 C014 0.64(13) . . . . ?
C019 C007 C008 C020 -179.09(12) . . . . ?
C014 C006 C010 N002 -5.62(16) . . . . ?
C013 C006 C010 N002 173.57(9) . . . . ?
C014 C006 C010 C011 175.95(10) . . . . ?
C013 C006 C010 C011 -4.85(16) . . . . ?
C017 N002 C010 C006 -178.68(10) . . . . ?
Zn01 N002 C010 C006 4.27(15) . . . . ?
C017 N002 C010 C011 0.06(11) . . . . ?
Zn01 N002 C010 C011 -177.00(7) . . . . ?
C017 C004 C011 C010 0.01(12) . . . . ?
C017 C004 C011 C009 179.84(10) . . . . ?
C006 C010 C011 C004 178.55(10) . . . . ?
N002 C010 C011 C004 -0.04(12) . . . . ?
C006 C010 C011 C009 -1.25(19) . . . . ?
N002 C010 C011 C009 -179.85(10) . . . . ?
C013 C005 C012 C013 -1.69(18) . . . 7_557 ?
C015 C005 C012 C013 177.30(10) . . . 7_557 ?
C013 C005 C012 C016 179.03(10) . . . . ?
C015 C005 C012 C016 -1.98(15) . . . . ?
C012 C005 C013 C012 1.68(17) . . . 7_557 ?
C015 C005 C013 C012 -177.29(10) . . . 7_557 ?
C012 C005 C013 C006 -177.54(10) . . . . ?
C015 C005 C013 C006 3.49(16) . . . . ?
C010 C006 C013 C005 100.15(12) . . . . ?
C014 C006 C013 C005 -80.59(13) . . . . ?
C010 C006 C013 C012 -79.07(13) . . . 7_557 ?
C014 C006 C013 C012 100.18(12) . . . 7_557 ?
C019 N003 C014 C008 -1.24(12) . . . . ?
Zn01 N003 C014 C008 -158.40(8) . . . . ?
C019 N003 C014 C006 176.18(10) . . . . ?
Zn01 N003 C014 C006 19.03(16) . . . . ?
C007 C008 C014 N003 0.35(12) . . . . ?
C020 C008 C014 N003 -179.95(12) . . . . ?
C007 C008 C014 C006 -176.80(11) . . . . ?
C020 C008 C014 C006 2.9(2) . . . . ?
C010 C006 C014 N003 -6.21(17) . . . . ?
C013 C006 C014 N003 174.59(9) . . . . ?
C010 C006 C014 C008 170.53(11) . . . . ?
C013 C006 C014 C008 -8.67(17) . . . . ?
C010 N002 C017 C004 -0.05(12) . . . . ?
Zn01 N002 C017 C004 177.26(7) . . . . ?
C010 N002 C017 C018 -179.85(10) . . . . ?
Zn01 N002 C017 C018 -2.54(15) . . . . ?
C011 C004 C017 N002 0.02(13) . . . . ?
C011 C004 C017 C018 179.81(11) . . . . ?
C014 N003 C019 C007 1.66(13) . . . . ?
Zn01 N003 C019 C007 160.62(8) . . . . ?
C014 N003 C019 C021 -175.19(10) . . . . ?
Zn01 N003 C019 C021 -16.23(15) . . . . ?
C008 C007 C019 N003 -1.43(14) . . . . ?
C008 C007 C019 C021 175.15(12) . . . . ?

# The following lines are used to test the character set of files sent by
# network email or other means. They are not part of the CIF data set
# abcdefghijklmnopqrstuvwxyzABCDEFGHIJKLMNOPQRSTUVWXYZ0123456789
# !@#$%^&*()_+{}:"~<>?|\-=[];'`,./

# END of CIF
_exptl_crystal_recrystallization_method 'Liquid-liquid interfacial reaction'
####################################################################### 
# 
# This file contains crystal structure data downloaded from the 
# Cambridge Structural Database (CSD) hosted by the Cambridge 
# Crystallographic Data Centre (CCDC).
# 
# Full information about CCDC data access policies and citation 
# guidelines are available at http://www.ccdc.cam.ac.uk/access/V1 
# 
# Audit and citation data items may have been added by the CCDC. 
# Please retain this information to preserve the provenance of 
# this file and to allow appropriate attribution of the data. 
# 
#######################################################################

data_global
_database_code_depnum_ccdc_archive 'CCDC 1044669'
_audit_update_record             
;
2015-01-21 deposited with the CCDC.
2015-02-26 downloaded from the CCDC.
;


#==============================================================================
#


#------------------  SECTION 2. COMPOUND(S) DETAILS -------------------------#

#==============================================================================

# CHEMICAL DATA

_chemical_name_systematic        
'bis(dipyrrinato)Cu(II) 1D coordination polymer'
_chemical_formula_moiety         'C36 H40 Cu0.50 N4'
_chemical_formula_sum            'C36 H40 Cu0.50 N4'
_chemical_formula_weight         560.49

#==============================================================================

# CRYSTAL DATA

_symmetry_cell_setting           monoclinic
_symmetry_space_group_name_H-M   'C 2/c'
_symmetry_space_group_name_Hall  '-C 2yc'
loop_
_symmetry_equiv_pos_as_xyz
'x, y, z'
'-x, y, -z+1/2'
'x+1/2, y+1/2, z'
'-x+1/2, y+1/2, -z+1/2'
'-x, -y, -z'
'x, -y, z-1/2'
'-x+1/2, -y+1/2, -z'
'x+1/2, -y+1/2, z-1/2'

_cell_length_a                   18.8080(8)
_cell_length_b                   16.1023(7)
_cell_length_c                   10.3382(4)
_cell_angle_alpha                90
_cell_angle_beta                 115.201(8)
_cell_angle_gamma                90
_cell_volume                     2832.9(3)
_cell_formula_units_Z            4
_cell_measurement_temperature    100(2)
_exptl_crystal_size_max          0.09
_exptl_crystal_size_mid          0.07
_exptl_crystal_size_min          0.01
_cell_measurement_reflns_used    32265
_cell_measurement_theta_min      1.715
_cell_measurement_theta_max      44.46
_exptl_crystal_description       platlet
_exptl_crystal_colour            green
_exptl_crystal_density_diffrn    1.314
_exptl_crystal_density_method    'not measured'
_exptl_crystal_F_000             1194
_exptl_absorpt_coefficient_mu    0.386
_exptl_absorpt_correction_type   none

#==============================================================================

# EXPERIMENTAL DATA

_exptl_special_details           
;
 ?
;
_diffrn_ambient_temperature      100(2)
_diffrn_radiation_type           synchrotron
_diffrn_radiation_wavelength     0.7
_diffrn_source                   'bending magnet'
_diffrn_radiation_monochromator  silicon
_diffrn_measurement_device_type  cylindrical_IP_camera_at_SPring-8_BL02B1
_diffrn_measurement_method       'phi or omega oscillation scans'
_diffrn_detector_area_resol_mean 10
_diffrn_reflns_number            39666
_diffrn_reflns_av_R_equivalents  0.0787
_diffrn_reflns_theta_min         1.715
_diffrn_reflns_theta_max         27.496
_diffrn_reflns_theta_full        24.835
_diffrn_measured_fraction_theta_max 0.973
_diffrn_measured_fraction_theta_full 0.989
_diffrn_reflns_Laue_measured_fraction_full 0.989
_diffrn_reflns_Laue_measured_fraction_max 0.973
_diffrn_reflns_point_group_measured_fraction_full 0.989
_diffrn_reflns_point_group_measured_fraction_max 0.973
_diffrn_reflns_limit_h_min       -31
_diffrn_reflns_limit_h_max       31
_diffrn_reflns_limit_k_min       -26
_diffrn_reflns_limit_k_max       25
_diffrn_reflns_limit_l_min       -17
_diffrn_reflns_limit_l_max       17
_diffrn_reflns_reduction_process 
;
 Scaled and merged with Sortav
 R.H. Blessing, (1987) Cryst. Rev. 1, 3-58
 R.H. Blessing, (1989) J. Appl. Cryst. 22, 396-397
;

#==============================================================================

# STRUCTURE SOLUTION

_atom_sites_solution_hydrogens   geom

#==============================================================================

# REFINEMENT DATA

_refine_special_details          
;
 The occupancy of 'Cu01' was fixed as 0.25
 (a half of the ideal value) during the refinement.
;
_reflns_number_total             3319
_reflns_number_gt                1444
_reflns_threshold_expression     'I > 2\s(I)'
_refine_ls_structure_factor_coef Fsqd
_refine_ls_matrix_type           full
_refine_ls_R_factor_all          0.0818
_refine_ls_R_factor_gt           0.057
_refine_ls_wR_factor_ref         0.1169
_refine_ls_goodness_of_fit_ref   0.891
_refine_ls_restrained_S_all      0.891
_refine_ls_number_reflns         3319
_refine_ls_number_parameters     189
_refine_ls_number_restraints     0
_refine_ls_number_constraints    0
_refine_ls_hydrogen_treatment    constr
_refine_ls_weighting_scheme      calc
_refine_ls_weighting_details     
'w=1/[\s^2^(Fo^2^)+(0.0286P)^2^] where P=(Fo^2^+2Fc^2^)/3'
_refine_ls_shift/su_max          0
_refine_ls_shift/su_mean         0
_refine_diff_density_max         0.399
_refine_diff_density_min         -0.525
_refine_diff_density_rms         0.057
_refine_ls_extinction_method     none
loop_
_atom_type_symbol
_atom_type_description
_atom_type_scat_dispersion_real
_atom_type_scat_dispersion_imag
_atom_type_scat_source
C C 0.003 0.0016 'International Tables Vol C Tables 4.2.6.8 and 6.1.1.4'
H H 0 0 'International Tables Vol C Tables 4.2.6.8 and 6.1.1.4'
N N 0.0059 0.0032 'International Tables Vol C Tables 4.2.6.8 and 6.1.1.4'
Cu Cu 0.3261 1.2361 'International Tables Vol C Tables 4.2.6.8 and 6.1.1.4'

_computing_data_collection       'CrystalClear (Rigaku/MSC Inc., 2006)'
_computing_cell_refinement       'CrystalClear (Rigaku/MSC Inc., 2006)'
_computing_data_reduction        
'CrystalClear (Rigaku/MSC Inc., 2006), SORTAV (Blessing, 1995)'
_computing_structure_solution    'SIR 92'
_computing_structure_refinement  'SHELXL-2014 (Sheldrick, 2014)'
_computing_molecular_graphics    'Mercury 3.3, CCDC, 2013'
_computing_publication_material  'enCIFer 1.4, CCDC, 2011'

#==============================================================================

# ATOMIC COORDINATES AND DISPLACEMENT PARAMETERS

loop_
_atom_site_label
_atom_site_fract_x
_atom_site_fract_y
_atom_site_fract_z
_atom_site_U_iso_or_equiv
_atom_site_adp_type
_atom_site_calc_flag
_atom_site_occupancy
_atom_site_disorder_assembly
_atom_site_disorder_group
_atom_site_type_symbol
Cu01 1 0.20440(6) 0.75 0.0224(3) Uani d 0.5 . . Cu
N001 0.91097(12) 0.14287(14) 0.7361(2) 0.0209(5) Uani d 1 . . N
N002 0.99452(12) 0.27331(16) 0.8957(2) 0.0247(5) Uani d 1 . . N
C004 0.81591(15) 0.04351(17) 0.6607(3) 0.0212(5) Uani d 1 . . C
H001 0.787 -0.004 0.6117 0.025 Uiso calc 1 . . H
C005 0.86945(14) 0.22418(16) 0.8931(3) 0.0183(5) Uani d 1 . . C
C006 0.67840(14) 0.28900(15) 0.9128(3) 0.0160(5) Uani d 1 . . C
C007 0.60195(15) 0.32908(16) 0.8168(3) 0.0213(5) Uani d 1 . . C
H02A 0.6123 0.3831 0.7846 0.032 Uiso calc 1 . . H
H02B 0.5697 0.3369 0.8694 0.032 Uiso calc 1 . . H
H02C 0.5739 0.2934 0.7337 0.032 Uiso calc 1 . . H
C008 0.94640(15) 0.35790(17) 1.0153(3) 0.0215(5) Uani d 1 . . C
C009 1.01684(16) 0.38981(17) 1.0213(3) 0.0251(6) Uani d 1 . . C
H003 1.0419 0.4393 1.0691 0.03 Uiso calc 1 . . H
C010 0.73255(15) 0.07864(18) 0.7907(3) 0.0243(6) Uani d 1 . . C
H04A 0.7057 0.027 0.7461 0.036 Uiso calc 1 . . H
H04B 0.6956 0.1251 0.7561 0.036 Uiso calc 1 . . H
H04C 0.7523 0.0742 0.8948 0.036 Uiso calc 1 . . H
C011 0.88470(15) 0.07654(17) 0.6524(3) 0.0220(6) Uani d 1 . . C
C012 0.79957(14) 0.09316(17) 0.7528(3) 0.0205(5) Uani d 1 . . C
C013 0.73717(14) 0.27826(15) 0.8623(3) 0.0168(5) Uani d 1 . . C
C014 0.80765(13) 0.23804(15) 0.9497(3) 0.0160(5) Uani d 1 . . C
C015 0.86040(14) 0.15668(15) 0.8022(3) 0.0167(5) Uani d 1 . . C
C016 0.93270(13) 0.28180(17) 0.9354(3) 0.0191(5) Uani d 1 . . C
C017 0.89899(17) 0.39745(19) 1.0823(3) 0.0298(6) Uani d 1 . . C
H05A 0.9226 0.4509 1.124 0.045 Uiso calc 1 . . H
H05B 0.8979 0.3611 1.1574 0.045 Uiso calc 1 . . H
H05C 0.8453 0.4064 1.0096 0.045 Uiso calc 1 . . H
C018 0.72122(17) 0.30955(17) 0.7166(3) 0.0235(6) Uani d 1 . . C
H06A 0.6691 0.3355 0.6737 0.035 Uiso calc 1 . . H
H06B 0.7612 0.3506 0.7238 0.035 Uiso calc 1 . . H
H06C 0.7229 0.2631 0.6567 0.035 Uiso calc 1 . . H
C003 1.04398(15) 0.33791(18) 0.9469(3) 0.0234(6) Uani d 1 . . C
C002 0.92244(16) 0.04341(18) 0.5624(3) 0.0271(6) Uani d 1 . . C
H07A 0.8934 -0.0055 0.5098 0.041 Uiso calc 1 . . H
H07B 0.9219 0.0862 0.4945 0.041 Uiso calc 1 . . H
H07C 0.9769 0.0277 0.6236 0.041 Uiso calc 1 . . H
C001 1.11561(16) 0.3480(2) 0.9168(3) 0.0338(7) Uani d 1 . . C
H08A 1.1439 0.3986 0.9631 0.051 Uiso calc 1 . . H
H08B 1.1502 0.2998 0.9543 0.051 Uiso calc 1 . . H
H08C 1.099 0.352 0.8134 0.051 Uiso calc 1 . . H

loop_
_atom_site_aniso_label
_atom_site_aniso_U_11
_atom_site_aniso_U_22
_atom_site_aniso_U_33
_atom_site_aniso_U_12
_atom_site_aniso_U_13
_atom_site_aniso_U_23
Cu01 0.0213(5) 0.0228(5) 0.0274(5) 0 0.0144(4) 0
N001 0.0178(11) 0.0244(12) 0.0221(11) 0.0013(9) 0.0100(10) -0.0031(9)
N002 0.0169(11) 0.0363(14) 0.0249(11) -0.0047(10) 0.0127(10) -0.0094(10)
C004 0.0182(13) 0.0183(12) 0.0249(14) -0.0029(10) 0.0070(11) -0.0037(10)
C005 0.0144(12) 0.0262(13) 0.0147(11) 0.0021(10) 0.0065(10) 0.0021(10)
C006 0.0099(12) 0.0186(13) 0.0164(12) 0.0008(9) 0.0028(10) -0.0005(9)
C007 0.0155(13) 0.0266(14) 0.0214(13) 0.0022(10) 0.0074(11) 0.0016(11)
C008 0.0178(13) 0.0250(14) 0.0201(13) -0.0016(11) 0.0066(11) 0.0002(11)
C009 0.0239(15) 0.0286(15) 0.0228(14) -0.0063(11) 0.0100(12) -0.0018(11)
C010 0.0196(14) 0.0292(15) 0.0249(14) -0.0062(11) 0.0103(12) -0.0007(12)
C011 0.0153(13) 0.0281(15) 0.0195(13) 0.0024(10) 0.0044(11) 0.0002(10)
C012 0.0140(12) 0.0251(14) 0.0209(13) 0.0016(10) 0.0060(11) 0.0014(10)
C013 0.0138(12) 0.0160(12) 0.0210(12) -0.0006(9) 0.0078(11) 0.0014(10)
C014 0.0079(11) 0.0204(13) 0.0193(12) -0.0016(9) 0.0054(10) -0.0028(9)
C015 0.0125(12) 0.0201(12) 0.0191(12) 0.0019(9) 0.0083(10) 0.0020(10)
C016 0.0140(13) 0.0279(14) 0.0180(13) -0.0012(10) 0.0093(11) -0.0016(10)
C017 0.0216(15) 0.0310(16) 0.0369(16) -0.0027(11) 0.0127(13) -0.0114(12)
C018 0.0193(14) 0.0330(15) 0.0210(13) 0.0036(11) 0.0112(12) 0.0021(11)
C003 0.0206(14) 0.0332(16) 0.0184(14) -0.0100(11) 0.0102(12) -0.0037(11)
C002 0.0246(15) 0.0314(15) 0.0287(15) -0.0022(12) 0.0145(13) -0.0102(12)
C001 0.0236(15) 0.058(2) 0.0231(15) -0.0180(14) 0.0135(13) -0.0105(14)


#==============================================================================

# MOLECULAR GEOMETRY

_geom_special_details            
;
 All esds (except the esd in the dihedral angle between two l.s. planes)
 are estimated using the full covariance matrix.  The cell esds are taken
 into account individually in the estimation of esds in distances, angles
 and torsion angles; correlations between esds in cell parameters are only
 used when they are defined by crystal symmetry.  An approximate (isotropic)
 treatment of cell esds is used for estimating esds involving l.s. planes.
;
loop_
_geom_bond_atom_site_label_1
_geom_bond_atom_site_label_2
_geom_bond_site_symmetry_2
_geom_bond_distance
_geom_bond_publ_flag
Cu01 N001 . 1.898(2) ?
Cu01 N001 2_756 1.898(2) ?
Cu01 N002 . 1.908(2) ?
Cu01 N002 2_756 1.908(2) ?
N001 C011 . 1.330(3) ?
N001 C015 . 1.405(3) ?
N002 C003 . 1.345(4) ?
N002 C016 . 1.395(3) ?
C004 C012 . 1.374(3) ?
C004 C011 . 1.435(3) ?
C004 H001 . 0.95 ?
C005 C015 . 1.399(4) ?
C005 C016 . 1.423(4) ?
C005 C014 . 1.524(3) ?
C006 C014 7_657 1.400(3) ?
C006 C013 . 1.420(3) ?
C006 C007 . 1.501(4) ?
C007 H02A . 0.98 ?
C007 H02B . 0.98 ?
C007 H02C . 0.98 ?
C008 C009 . 1.397(4) ?
C008 C016 . 1.438(4) ?
C008 C017 . 1.485(4) ?
C009 C003 . 1.373(4) ?
C009 H003 . 0.95 ?
C010 C012 . 1.489(3) ?
C010 H04A . 0.98 ?
C010 H04B . 0.98 ?
C010 H04C . 0.98 ?
C011 C002 . 1.489(3) ?
C012 C015 . 1.455(4) ?
C013 C014 . 1.405(3) ?
C013 C018 . 1.493(4) ?
C014 C006 7_657 1.400(3) ?
C017 H05A . 0.98 ?
C017 H05B . 0.98 ?
C017 H05C . 0.98 ?
C018 H06A . 0.98 ?
C018 H06B . 0.98 ?
C018 H06C . 0.98 ?
C003 C001 . 1.515(3) ?
C002 H07A . 0.98 ?
C002 H07B . 0.98 ?
C002 H07C . 0.98 ?
C001 H08A . 0.98 ?
C001 H08B . 0.98 ?
C001 H08C . 0.98 ?

loop_
_geom_angle_atom_site_label_1
_geom_angle_atom_site_label_2
_geom_angle_atom_site_label_3
_geom_angle
_geom_angle_site_symmetry_1
_geom_angle_site_symmetry_3
_geom_angle_publ_flag
N001 Cu01 N001 117.05(14) . 2_756 ?
N001 Cu01 N002 91.21(9) . . ?
N001 Cu01 N002 125.88(9) 2_756 . ?
N001 Cu01 N002 125.88(9) . 2_756 ?
N001 Cu01 N002 91.20(9) 2_756 2_756 ?
N002 Cu01 N002 108.90(16) . 2_756 ?
C011 N001 C015 107.6(2) . . ?
C011 N001 Cu01 122.68(16) . . ?
C015 N001 Cu01 129.69(18) . . ?
C003 N002 C016 109.4(2) . . ?
C003 N002 Cu01 119.98(16) . . ?
C016 N002 Cu01 128.39(18) . . ?
C012 C004 C011 107.4(2) . . ?
C012 C004 H001 126.3 . . ?
C011 C004 H001 126.3 . . ?
C015 C005 C016 124.1(2) . . ?
C015 C005 C014 118.5(2) . . ?
C016 C005 C014 117.4(2) . . ?
C014 C006 C013 119.8(2) 7_657 . ?
C014 C006 C007 121.15(19) 7_657 . ?
C013 C006 C007 119.1(2) . . ?
C006 C007 H02A 109.5 . . ?
C006 C007 H02B 109.5 . . ?
H02A C007 H02B 109.5 . . ?
C006 C007 H02C 109.5 . . ?
H02A C007 H02C 109.5 . . ?
H02B C007 H02C 109.5 . . ?
C009 C008 C016 105.9(2) . . ?
C009 C008 C017 124.6(2) . . ?
C016 C008 C017 129.5(2) . . ?
C003 C009 C008 108.8(2) . . ?
C003 C009 H003 125.6 . . ?
C008 C009 H003 125.6 . . ?
C012 C010 H04A 109.5 . . ?
C012 C010 H04B 109.5 . . ?
H04A C010 H04B 109.5 . . ?
C012 C010 H04C 109.5 . . ?
H04A C010 H04C 109.5 . . ?
H04B C010 H04C 109.5 . . ?
N001 C011 C004 110.7(2) . . ?
N001 C011 C002 123.4(2) . . ?
C004 C011 C002 125.9(2) . . ?
C004 C012 C015 106.1(2) . . ?
C004 C012 C010 123.7(2) . . ?
C015 C012 C010 130.1(2) . . ?
C014 C013 C006 119.3(2) . . ?
C014 C013 C018 122.3(2) . . ?
C006 C013 C018 118.5(2) . . ?
C006 C014 C013 120.92(19) 7_657 . ?
C006 C014 C005 120.0(2) 7_657 . ?
C013 C014 C005 119.0(2) . . ?
C005 C015 N001 122.4(2) . . ?
C005 C015 C012 129.4(2) . . ?
N001 C015 C012 108.2(2) . . ?
N002 C016 C005 122.6(2) . . ?
N002 C016 C008 106.5(2) . . ?
C005 C016 C008 130.9(2) . . ?
C008 C017 H05A 109.5 . . ?
C008 C017 H05B 109.5 . . ?
H05A C017 H05B 109.5 . . ?
C008 C017 H05C 109.5 . . ?
H05A C017 H05C 109.5 . . ?
H05B C017 H05C 109.5 . . ?
C013 C018 H06A 109.5 . . ?
C013 C018 H06B 109.5 . . ?
H06A C018 H06B 109.5 . . ?
C013 C018 H06C 109.5 . . ?
H06A C018 H06C 109.5 . . ?
H06B C018 H06C 109.5 . . ?
N002 C003 C009 109.4(2) . . ?
N002 C003 C001 121.9(2) . . ?
C009 C003 C001 128.7(3) . . ?
C011 C002 H07A 109.5 . . ?
C011 C002 H07B 109.5 . . ?
H07A C002 H07B 109.5 . . ?
C011 C002 H07C 109.5 . . ?
H07A C002 H07C 109.5 . . ?
H07B C002 H07C 109.5 . . ?
C003 C001 H08A 109.5 . . ?
C003 C001 H08B 109.5 . . ?
H08A C001 H08B 109.5 . . ?
C003 C001 H08C 109.5 . . ?
H08A C001 H08C 109.5 . . ?
H08B C001 H08C 109.5 . . ?

loop_
_geom_torsion_atom_site_label_1
_geom_torsion_atom_site_label_2
_geom_torsion_atom_site_label_3
_geom_torsion_atom_site_label_4
_geom_torsion
_geom_torsion_site_symmetry_1
_geom_torsion_site_symmetry_2
_geom_torsion_site_symmetry_3
_geom_torsion_site_symmetry_4
_geom_torsion_publ_flag
N001 Cu01 N001 C011 -43.47(19) 2_756 . . . ?
N002 Cu01 N001 C011 -175.5(2) . . . . ?
N002 Cu01 N001 C011 70.0(2) 2_756 . . . ?
N001 Cu01 N001 C015 138.5(3) 2_756 . . . ?
N002 Cu01 N001 C015 6.5(2) . . . . ?
N002 Cu01 N001 C015 -108.0(2) 2_756 . . . ?
C016 C008 C009 C003 1.4(3) . . . . ?
C017 C008 C009 C003 -179.4(3) . . . . ?
C015 N001 C011 C004 -0.4(3) . . . . ?
Cu01 N001 C011 C004 -178.82(18) . . . . ?
C015 N001 C011 C002 178.9(2) . . . . ?
Cu01 N001 C011 C002 0.5(4) . . . . ?
C012 C004 C011 N001 0.8(3) . . . . ?
C012 C004 C011 C002 -178.5(2) . . . . ?
C011 C004 C012 C015 -0.8(3) . . . . ?
C011 C004 C012 C010 -179.4(2) . . . . ?
C014 C006 C013 C014 2.1(4) 7_657 . . . ?
C007 C006 C013 C014 -177.7(2) . . . . ?
C014 C006 C013 C018 -178.6(2) 7_657 . . . ?
C007 C006 C013 C018 1.7(4) . . . . ?
C006 C013 C014 C006 -2.1(4) . . . 7_657 ?
C018 C013 C014 C006 178.6(2) . . . 7_657 ?
C006 C013 C014 C005 178.0(2) . . . . ?
C018 C013 C014 C005 -1.3(4) . . . . ?
C015 C005 C014 C006 98.9(3) . . . 7_657 ?
C016 C005 C014 C006 -81.7(3) . . . 7_657 ?
C015 C005 C014 C013 -81.2(3) . . . . ?
C016 C005 C014 C013 98.2(3) . . . . ?
C016 C005 C015 N001 -4.4(4) . . . . ?
C014 C005 C015 N001 174.9(2) . . . . ?
C016 C005 C015 C012 179.1(3) . . . . ?
C014 C005 C015 C012 -1.6(4) . . . . ?
C011 N001 C015 C005 -177.2(2) . . . . ?
Cu01 N001 C015 C005 1.0(4) . . . . ?
C011 N001 C015 C012 -0.1(3) . . . . ?
Cu01 N001 C015 C012 178.18(18) . . . . ?
C004 C012 C015 C005 177.4(3) . . . . ?
C010 C012 C015 C005 -4.0(5) . . . . ?
C004 C012 C015 N001 0.5(3) . . . . ?
C010 C012 C015 N001 179.1(3) . . . . ?
C003 N002 C016 C005 178.0(2) . . . . ?
Cu01 N002 C016 C005 15.3(4) . . . . ?
C003 N002 C016 C008 0.6(3) . . . . ?
Cu01 N002 C016 C008 -162.1(2) . . . . ?
C015 C005 C016 N002 -3.7(4) . . . . ?
C014 C005 C016 N002 177.0(2) . . . . ?
C015 C005 C016 C008 173.1(3) . . . . ?
C014 C005 C016 C008 -6.3(4) . . . . ?
C009 C008 C016 N002 -1.2(3) . . . . ?
C017 C008 C016 N002 179.6(3) . . . . ?
C009 C008 C016 C005 -178.3(3) . . . . ?
C017 C008 C016 C005 2.5(5) . . . . ?
C016 N002 C003 C009 0.3(3) . . . . ?
Cu01 N002 C003 C009 164.70(19) . . . . ?
C016 N002 C003 C001 -177.7(3) . . . . ?
Cu01 N002 C003 C001 -13.3(4) . . . . ?
C008 C009 C003 N002 -1.1(3) . . . . ?
C008 C009 C003 C001 176.8(3) . . . . ?

_shelx_res_file                  
;
TITL shelx in C 2/c
CELL  0.70000  18.8080  16.1023  10.3382   90.000  115.201   90.000
ZERR     4.00   0.0008   0.0007   0.0004    0.000    0.008    0.000
LATT   7
SYMM  - X,   Y, 1/2 - Z
SFAC  C    H    N    CU
DISP C 0.0030 0.0016 6.14
DISP N 0.0059 0.0032 12.58
DISP CU 0.3261 1.2361 4876.61
UNIT  144  160  16   2
MERG   2
OMIT    -2.00  55.00
FMAP   2
PLAN   25
SIZE     0.010   0.070   0.090
ACTA
BOND $H
CONF
TEMP -173.00
L.S.  20
WGHT    0.028600
FVAR       0.90191
CU01  4    1.000000    0.204404    0.750000    10.25000    0.02127    0.02283 =
         0.02742    0.00000    0.01443    0.00000
N001  3    0.910973    0.142875    0.736076    11.00000    0.01779    0.02444 =
         0.02206   -0.00312    0.00997    0.00134
N002  3    0.994524    0.273309    0.895681    11.00000    0.01687    0.03626 =
         0.02491   -0.00940    0.01266   -0.00473
C004  1    0.815915    0.043509    0.660731    11.00000    0.01823    0.01830 =
         0.02494   -0.00372    0.00704   -0.00291
AFIX  43
H001  2    0.786993   -0.003961    0.611663    11.00000   -1.20000
AFIX   0
C005  1    0.869452    0.224176    0.893059    11.00000    0.01442    0.02622 =
         0.01467    0.00211    0.00646    0.00215
C006  1    0.678401    0.289003    0.912787    11.00000    0.00995    0.01859 =
         0.01644   -0.00049    0.00280    0.00082
C007  1    0.601947    0.329085    0.816796    11.00000    0.01549    0.02662 =
         0.02136    0.00158    0.00737    0.00222
AFIX 137
H02A  2    0.612289    0.383108    0.784609    11.00000   -1.50000
H02B  2    0.569706    0.336922    0.869410    11.00000   -1.50000
H02C  2    0.573940    0.293389    0.733707    11.00000   -1.50000
AFIX   0
C008  1    0.946402    0.357903    1.015284    11.00000    0.01781    0.02498 =
         0.02014    0.00016    0.00665   -0.00165
C009  1    1.016844    0.389810    1.021297    11.00000    0.02388    0.02861 =
         0.02277   -0.00185    0.00997   -0.00626
AFIX  43
H003  2    1.041857    0.439307    1.069053    11.00000   -1.20000
AFIX   0
C010  1    0.732552    0.078641    0.790686    11.00000    0.01960    0.02920 =
         0.02494   -0.00071    0.01030   -0.00625
AFIX 137
H04A  2    0.705735    0.026994    0.746118    11.00000   -1.50000
H04B  2    0.695553    0.125124    0.756131    11.00000   -1.50000
H04C  2    0.752268    0.074248    0.894760    11.00000   -1.50000
AFIX   0
C011  1    0.884697    0.076537    0.652357    11.00000    0.01531    0.02806 =
         0.01946    0.00019    0.00436    0.00239
C012  1    0.799574    0.093164    0.752765    11.00000    0.01401    0.02511 =
         0.02091    0.00138    0.00600    0.00155
C013  1    0.737166    0.278258    0.862301    11.00000    0.01383    0.01603 =
         0.02100    0.00135    0.00780   -0.00059
C014  1    0.807655    0.238041    0.949723    11.00000    0.00792    0.02040 =
         0.01932   -0.00277    0.00540   -0.00163
C015  1    0.860403    0.156680    0.802207    11.00000    0.01247    0.02013 =
         0.01906    0.00203    0.00825    0.00186
C016  1    0.932699    0.281798    0.935388    11.00000    0.01399    0.02790 =
         0.01800   -0.00164    0.00931   -0.00125
C017  1    0.898994    0.397450    1.082272    11.00000    0.02164    0.03105 =
         0.03691   -0.01138    0.01273   -0.00267
AFIX 137
H05A  2    0.922554    0.450893    1.124038    11.00000   -1.50000
H05B  2    0.897884    0.361107    1.157427    11.00000   -1.50000
H05C  2    0.845264    0.406444    1.009552    11.00000   -1.50000
AFIX   0
C018  1    0.721216    0.309555    0.716595    11.00000    0.01930    0.03300 =
         0.02095    0.00206    0.01120    0.00361
AFIX  33
H06A  2    0.669127    0.335454    0.673660    11.00000   -1.50000
H06B  2    0.761166    0.350647    0.723777    11.00000   -1.50000
H06C  2    0.722882    0.263109    0.656688    11.00000   -1.50000
AFIX   0
C003  1    1.043983    0.337910    0.946883    11.00000    0.02063    0.03317 =
         0.01842   -0.00374    0.01017   -0.01003
C002  1    0.922438    0.043410    0.562367    11.00000    0.02458    0.03140 =
         0.02870   -0.01015    0.01450   -0.00218
AFIX  33
H07A  2    0.893426   -0.005484    0.509800    11.00000   -1.50000
H07B  2    0.921868    0.086157    0.494457    11.00000   -1.50000
H07C  2    0.976866    0.027750    0.623606    11.00000   -1.50000
AFIX   0
C001  1    1.115613    0.347958    0.916770    11.00000    0.02358    0.05836 =
         0.02308   -0.01053    0.01349   -0.01801
AFIX  33
H08A  2    1.143899    0.398591    0.963143    11.00000   -1.50000
H08B  2    1.150247    0.299825    0.954330    11.00000   -1.50000
H08C  2    1.099027    0.351957    0.813359    11.00000   -1.50000
AFIX   0
HKLF    4

REM  shelx in C 2/c
REM R1 =  0.0570 for    1444 Fo > 4sig(Fo)  and  0.0818 for all    3319 data
REM    189 parameters refined using      0 restraints

END

WGHT      0.0288      0.0000

REM Highest difference peak  0.399,  deepest hole -0.525,  1-sigma level  0.057
Q1    1   0.7677  0.2936  0.6890  11.00000  0.05    0.40
Q2    1   0.7144  0.3724  0.7139  11.00000  0.05    0.39
Q3    1   0.6713  0.2833  0.6428  11.00000  0.05    0.37
Q4    1   0.9994  0.2248  0.8623  11.00000  0.05    0.34
Q5    1   0.8455  0.0600  0.6479  11.00000  0.05    0.30
Q6    1   0.7699  0.2507  0.9009  11.00000  0.05    0.29
Q7    1   0.9555  0.0825  0.5568  11.00000  0.05    0.29
Q8    1   1.0905  0.3949  0.8277  11.00000  0.05    0.27
Q9    1   1.1283  0.2892  0.8849  11.00000  0.05    0.26
Q10   1   0.9544 -0.0015  0.6123  11.00000  0.05    0.25
Q11   1   1.1540  0.3680  0.9975  11.00000  0.05    0.25
Q12   1   0.8806  0.0260  0.4482  11.00000  0.05    0.24
Q13   1   0.8124  0.0689  0.7013  11.00000  0.05    0.23
Q14   1   1.0708  0.3487  0.9227  11.00000  0.05    0.23
Q15   1   0.8385  0.2309  0.9240  11.00000  0.05    0.20
Q16   1   0.9787  0.3779  1.0186  11.00000  0.05    0.19
Q17   1   0.9383  0.3198  0.9847  11.00000  0.05    0.19
Q18   1   0.6429  0.3043  0.8634  11.00000  0.05    0.18
Q19   1   0.9135  0.3698  1.0367  11.00000  0.05    0.16
Q20   1   0.8296  0.1327  0.7990  11.00000  0.05    0.16
Q21   1   1.0412  0.3524  1.0004  11.00000  0.05    0.15
Q22   1   0.8790  0.1550  0.7662  11.00000  0.05    0.14
Q23   1   0.8578  0.1925  0.8428  11.00000  0.05    0.14
Q24   1   0.6706  0.2519  0.9608  11.00000  0.05    0.13
Q25   1   0.9018  0.0635  0.5972  11.00000  0.05    0.13
;
_shelx_res_checksum              96936

# END of CIF
_exptl_crystal_recrystallization_method 'liquid/liquid interfacial reaction'
####################################################################### 
# 
# This file contains crystal structure data downloaded from the 
# Cambridge Structural Database (CSD) hosted by the Cambridge 
# Crystallographic Data Centre (CCDC).
# 
# Full information about CCDC data access policies and citation 
# guidelines are available at http://www.ccdc.cam.ac.uk/access/V1 
# 
# Audit and citation data items may have been added by the CCDC. 
# Please retain this information to preserve the provenance of 
# this file and to allow appropriate attribution of the data. 
# 
#######################################################################

data_global
_database_code_depnum_ccdc_archive 'CCDC 1044670'
_audit_update_record             
;
2015-01-21 deposited with the CCDC.
2015-02-26 downloaded from the CCDC.
;


#==============================================================================
#


#------------------  SECTION 2. COMPOUND(S) DETAILS -------------------------#

#==============================================================================

# CHEMICAL DATA

_chemical_name_systematic        
'bis(dipyrrinato)Ni(II) 1D coordination polymer'
_chemical_formula_moiety         'C36 H40 N4 Ni0.50'
_chemical_formula_sum            'C36 H40 N4 Ni0.50'
_chemical_formula_weight         558.07

#==============================================================================

# CRYSTAL DATA

_symmetry_cell_setting           monoclinic
_symmetry_space_group_name_H-M   'C 2/c'
_symmetry_space_group_name_Hall  '-C 2yc'
loop_
_symmetry_equiv_pos_as_xyz
'x, y, z'
'-x, y, -z+1/2'
'x+1/2, y+1/2, z'
'-x+1/2, y+1/2, -z+1/2'
'-x, -y, -z'
'x, -y, z-1/2'
'-x+1/2, -y+1/2, -z'
'x+1/2, -y+1/2, z-1/2'

_cell_length_a                   18.8249(10)
_cell_length_b                   15.9650(10)
_cell_length_c                   10.4056(6)
_cell_angle_alpha                90
_cell_angle_beta                 114.696(8)
_cell_angle_gamma                90
_cell_volume                     2841.3(3)
_cell_formula_units_Z            4
_cell_measurement_temperature    100(2)
_exptl_crystal_size_max          0.07
_exptl_crystal_size_mid          0.06
_exptl_crystal_size_min          0.01
_cell_measurement_reflns_used    64773
_cell_measurement_theta_min      1.72
_cell_measurement_theta_max      44.43
_exptl_crystal_description       platlet
_exptl_crystal_colour            orange
_exptl_crystal_density_diffrn    1.305
_exptl_crystal_density_method    'not measured'
_exptl_crystal_F_000             1192
_exptl_absorpt_coefficient_mu    0.343
_exptl_absorpt_correction_type   none

#==============================================================================

# EXPERIMENTAL DATA

_exptl_special_details           
;
 ?
;
_diffrn_ambient_temperature      100(2)
_diffrn_radiation_type           synchrotron
_diffrn_radiation_wavelength     0.7
_diffrn_source                   'bending magnet'
_diffrn_radiation_monochromator  silicon
_diffrn_measurement_device_type  cylindrical_IP_camera_at_SPring-8_BL02B1
_diffrn_measurement_method       'phi or omega oscillation scans'
_diffrn_detector_area_resol_mean 10
_diffrn_reflns_number            64773
_diffrn_reflns_av_R_equivalents  0.0598
_diffrn_reflns_theta_min         1.719
_diffrn_reflns_theta_max         27.5
_diffrn_reflns_theta_full        24.835
_diffrn_measured_fraction_theta_max 0.964
_diffrn_measured_fraction_theta_full 0.984
_diffrn_reflns_Laue_measured_fraction_full 0.984
_diffrn_reflns_Laue_measured_fraction_max 0.964
_diffrn_reflns_point_group_measured_fraction_full 0.984
_diffrn_reflns_point_group_measured_fraction_max 0.964
_diffrn_reflns_limit_h_min       -34
_diffrn_reflns_limit_h_max       26
_diffrn_reflns_limit_k_min       -31
_diffrn_reflns_limit_k_max       30
_diffrn_reflns_limit_l_min       -15
_diffrn_reflns_limit_l_max       20
_diffrn_reflns_reduction_process 
;
 Scaled and merged with Sortav
 R.H. Blessing, (1987) Cryst. Rev. 1, 3-58
 R.H. Blessing, (1989) J. Appl. Cryst. 22, 396-397
;

#==============================================================================

# STRUCTURE SOLUTION

_atom_sites_solution_hydrogens   geom

#==============================================================================

# REFINEMENT DATA

_refine_special_details          
;
 The occupancy of 'Ni01' was fixed as 0.25
 (a half of the ideal value) during the refinement.
;
_reflns_number_total             3297
_reflns_number_gt                2741
_reflns_threshold_expression     'I > 2\s(I)'
_refine_ls_structure_factor_coef Fsqd
_refine_ls_matrix_type           full
_refine_ls_R_factor_all          0.0629
_refine_ls_R_factor_gt           0.0578
_refine_ls_wR_factor_ref         0.1291
_refine_ls_goodness_of_fit_ref   1.129
_refine_ls_restrained_S_all      1.129
_refine_ls_number_reflns         3297
_refine_ls_number_parameters     189
_refine_ls_number_restraints     0
_refine_ls_number_constraints    0
_refine_ls_hydrogen_treatment    constr
_refine_ls_weighting_scheme      calc
_refine_ls_weighting_details     
'w=1/[\s^2^(Fo^2^)+(0.0351P)^2^] where P=(Fo^2^+2Fc^2^)/3'
_refine_ls_shift/su_max          0
_refine_ls_shift/su_mean         0
_refine_diff_density_max         0.535
_refine_diff_density_min         -0.589
_refine_diff_density_rms         0.061
_refine_ls_extinction_method     none
loop_
_atom_type_symbol
_atom_type_description
_atom_type_scat_dispersion_real
_atom_type_scat_dispersion_imag
_atom_type_scat_source
C C 0.003 0.0016 'International Tables Vol C Tables 4.2.6.8 and 6.1.1.4'
H H 0 0 'International Tables Vol C Tables 4.2.6.8 and 6.1.1.4'
N N 0.0059 0.0032 'International Tables Vol C Tables 4.2.6.8 and 6.1.1.4'
Ni Ni 0.3431 1.0865 'International Tables Vol C Tables 4.2.6.8 and 6.1.1.4'

_computing_data_collection       'CrystalClear (Rigaku/MSC Inc., 2006)'
_computing_cell_refinement       'CrystalClear (Rigaku/MSC Inc., 2006)'
_computing_data_reduction        
'CrystalClear (Rigaku/MSC Inc., 2006), SORTAV (Blessing, 1995)'
_computing_structure_solution    'SIR 92'
_computing_structure_refinement  'SHELXL-2014 (Sheldrick, 2014)'
_computing_molecular_graphics    'Mercury 3.3, CCDC, 2013'
_computing_publication_material  'enCIFer 1.4, CCDC, 2011'

#==============================================================================

# ATOMIC COORDINATES AND DISPLACEMENT PARAMETERS

loop_
_atom_site_label
_atom_site_fract_x
_atom_site_fract_y
_atom_site_fract_z
_atom_site_U_iso_or_equiv
_atom_site_adp_type
_atom_site_calc_flag
_atom_site_occupancy
_atom_site_disorder_assembly
_atom_site_disorder_group
_atom_site_type_symbol
Ni01 0.5 0.20225(4) 0.75 0.0161(2) Uani d 0.5 . . Ni
N001 0.49713(10) 0.27047(11) 0.90204(17) 0.0178(4) Uani d 1 . . N
N002 0.40809(9) 0.14495(11) 0.72995(18) 0.0178(4) Uani d 1 . . N
C004 0.36960(11) 0.22406(12) 0.8935(2) 0.0162(4) Uani d 1 . . C
C005 0.32110(11) 0.21101(11) 1.08583(19) 0.0141(4) Uani d 1 . . C
C006 0.31374(12) 0.04451(13) 0.6580(2) 0.0201(4) Uani d 1 . . C
H001 0.2846 -0.0031 0.6094 0.024 Uiso calc 1 . . H
C007 0.26233(11) 0.22121(11) 1.1353(2) 0.0151(4) Uani d 1 . . C
C008 0.39742(12) 0.17079(12) 1.1808(2) 0.0182(4) Uani d 1 . . C
H02A 0.4257 0.2077 1.2614 0.027 Uiso calc 1 . . H
H02B 0.4291 0.1615 1.1276 0.027 Uiso calc 1 . . H
H02C 0.3871 0.117 1.2153 0.027 Uiso calc 1 . . H
C009 0.35873(11) 0.15786(12) 0.7994(2) 0.0150(4) Uani d 1 . . C
C010 0.29870(11) 0.09354(12) 0.7513(2) 0.0175(4) Uani d 1 . . C
C011 0.30836(11) 0.23846(12) 0.94948(19) 0.0142(4) Uani d 1 . . C
C012 0.38183(12) 0.07826(13) 0.6470(2) 0.0203(4) Uani d 1 . . C
C013 0.51773(13) 0.38953(13) 1.0246(2) 0.0219(4) Uani d 1 . . C
H003 0.5419 0.4398 1.0713 0.026 Uiso calc 1 . . H
C014 0.54694(12) 0.33540(13) 0.9520(2) 0.0194(4) Uani d 1 . . C
C015 0.44767(12) 0.35738(13) 1.0167(2) 0.0197(4) Uani d 1 . . C
C016 0.23220(12) 0.07882(14) 0.7916(2) 0.0227(5) Uani d 1 . . C
H04A 0.1926 0.1225 0.7496 0.034 Uiso calc 1 . . H
H04B 0.2515 0.0805 0.8948 0.034 Uiso calc 1 . . H
H04C 0.209 0.0238 0.7568 0.034 Uiso calc 1 . . H
C017 0.43413(11) 0.28118(12) 0.9382(2) 0.0156(4) Uani d 1 . . C
C018 0.41988(13) 0.04522(15) 0.5576(2) 0.0245(5) Uani d 1 . . C
H05A 0.3911 -0.004 0.5053 0.037 Uiso calc 1 . . H
H05B 0.4197 0.0885 0.4907 0.037 Uiso calc 1 . . H
H05C 0.4739 0.0293 0.618 0.037 Uiso calc 1 . . H
C003 0.27759(12) 0.18884(13) 1.2810(2) 0.0198(4) Uani d 1 . . C
H06A 0.3295 0.1629 1.3236 0.03 Uiso calc 1 . . H
H06B 0.2754 0.2355 1.3405 0.03 Uiso calc 1 . . H
H06C 0.2378 0.1472 1.2735 0.03 Uiso calc 1 . . H
C002 0.39957(14) 0.39919(14) 1.0808(3) 0.0266(5) Uani d 1 . . C
H07A 0.422 0.4542 1.1175 0.04 Uiso calc 1 . . H
H07B 0.3991 0.3647 1.1583 0.04 Uiso calc 1 . . H
H07C 0.346 0.4062 1.0088 0.04 Uiso calc 1 . . H
C001 0.61771(12) 0.34497(16) 0.9214(2) 0.0268(5) Uani d 1 . . C
H08A 0.6461 0.3959 0.967 0.04 Uiso calc 1 . . H
H08B 0.6519 0.2963 0.9582 0.04 Uiso calc 1 . . H
H08C 0.6013 0.349 0.819 0.04 Uiso calc 1 . . H

loop_
_atom_site_aniso_label
_atom_site_aniso_U_11
_atom_site_aniso_U_22
_atom_site_aniso_U_33
_atom_site_aniso_U_12
_atom_site_aniso_U_13
_atom_site_aniso_U_23
Ni01 0.0116(4) 0.0197(4) 0.0197(4) 0 0.0090(3) 0
N001 0.0121(9) 0.0248(9) 0.0184(8) -0.0010(6) 0.0084(7) -0.0017(6)
N002 0.0144(9) 0.0216(8) 0.0186(8) 0.0033(7) 0.0080(7) -0.0005(6)
C004 0.0122(10) 0.0225(9) 0.0151(9) 0.0032(7) 0.0067(8) 0.0030(7)
C005 0.0073(10) 0.0172(9) 0.0174(9) 0.0004(7) 0.0046(7) -0.0003(7)
C006 0.0152(10) 0.0203(9) 0.0221(10) -0.0002(8) 0.0050(8) -0.0014(8)
C007 0.0103(10) 0.0170(8) 0.0175(9) -0.0005(7) 0.0053(7) -0.0012(7)
C008 0.0128(10) 0.0242(10) 0.0171(9) 0.0040(7) 0.0056(8) 0.0037(7)
C009 0.0096(10) 0.0198(9) 0.0166(9) 0.0015(7) 0.0064(8) 0.0017(7)
C010 0.0109(11) 0.0207(9) 0.0184(9) 0.0003(7) 0.0037(8) 0.0015(7)
C011 0.0073(10) 0.0175(9) 0.0183(9) -0.0013(7) 0.0058(8) -0.0022(7)
C012 0.0182(11) 0.0238(10) 0.0183(9) 0.0034(8) 0.0070(8) 0.0006(7)
C013 0.0158(11) 0.0241(10) 0.0239(10) -0.0049(8) 0.0066(8) -0.0021(8)
C014 0.0124(11) 0.0256(10) 0.0204(10) -0.0029(7) 0.0069(8) 0.0015(7)
C015 0.0173(11) 0.0214(9) 0.0206(10) -0.0020(8) 0.0081(8) -0.0005(7)
C016 0.0145(12) 0.0286(11) 0.0277(11) -0.0046(8) 0.0113(9) -0.0006(9)
C017 0.0108(10) 0.0216(9) 0.0166(9) 0.0018(7) 0.0081(7) -0.0001(7)
C018 0.0226(12) 0.0293(11) 0.0248(11) 0.0008(9) 0.0132(9) -0.0051(9)
C003 0.0143(11) 0.0276(10) 0.0195(9) 0.0049(8) 0.0088(8) 0.0046(8)
C002 0.0203(12) 0.0276(11) 0.0360(12) -0.0055(9) 0.0159(10) -0.0117(9)
C001 0.0160(12) 0.0411(13) 0.0249(11) -0.0072(9) 0.0101(9) 0.0007(9)


#==============================================================================

# MOLECULAR GEOMETRY

_geom_special_details            
;
 All esds (except the esd in the dihedral angle between two l.s. planes)
 are estimated using the full covariance matrix.  The cell esds are taken
 into account individually in the estimation of esds in distances, angles
 and torsion angles; correlations between esds in cell parameters are only
 used when they are defined by crystal symmetry.  An approximate (isotropic)
 treatment of cell esds is used for estimating esds involving l.s. planes.
;
loop_
_geom_bond_atom_site_label_1
_geom_bond_atom_site_label_2
_geom_bond_site_symmetry_2
_geom_bond_distance
_geom_bond_publ_flag
Ni01 N002 2_656 1.8899(17) ?
Ni01 N002 . 1.8900(17) ?
Ni01 N001 2_656 1.9399(17) ?
Ni01 N001 . 1.9400(17) ?
N001 C014 . 1.348(3) ?
N001 C017 . 1.397(2) ?
N002 C012 . 1.329(3) ?
N002 C009 . 1.411(2) ?
C004 C009 . 1.396(3) ?
C004 C017 . 1.432(3) ?
C004 C011 . 1.511(3) ?
C005 C011 . 1.407(3) ?
C005 C007 . 1.411(3) ?
C005 C008 . 1.506(3) ?
C006 C010 . 1.365(3) ?
C006 C012 . 1.439(3) ?
C006 H001 . 0.95 ?
C007 C011 7_557 1.408(3) ?
C007 C003 . 1.512(3) ?
C008 H02A . 0.98 ?
C008 H02B . 0.98 ?
C008 H02C . 0.98 ?
C009 C010 . 1.452(3) ?
C010 C016 . 1.496(3) ?
C011 C007 7_557 1.408(3) ?
C012 C018 . 1.487(3) ?
C013 C015 . 1.385(3) ?
C013 C014 . 1.403(3) ?
C013 H003 . 0.95 ?
C014 C001 . 1.501(3) ?
C015 C017 . 1.427(3) ?
C015 C002 . 1.488(3) ?
C016 H04A . 0.98 ?
C016 H04B . 0.98 ?
C016 H04C . 0.98 ?
C018 H05A . 0.98 ?
C018 H05B . 0.98 ?
C018 H05C . 0.98 ?
C003 H06A . 0.98 ?
C003 H06B . 0.98 ?
C003 H06C . 0.98 ?
C002 H07A . 0.98 ?
C002 H07B . 0.98 ?
C002 H07C . 0.98 ?
C001 H08A . 0.98 ?
C001 H08B . 0.98 ?
C001 H08C . 0.98 ?

loop_
_geom_angle_atom_site_label_1
_geom_angle_atom_site_label_2
_geom_angle_atom_site_label_3
_geom_angle
_geom_angle_site_symmetry_1
_geom_angle_site_symmetry_3
_geom_angle_publ_flag
N002 Ni01 N002 122.10(10) 2_656 . ?
N002 Ni01 N001 91.47(7) 2_656 2_656 ?
N002 Ni01 N001 121.18(7) . 2_656 ?
N002 Ni01 N001 121.18(7) 2_656 . ?
N002 Ni01 N001 91.47(7) . . ?
N001 Ni01 N001 111.70(11) 2_656 . ?
C014 N001 C017 109.52(17) . . ?
C014 N001 Ni01 119.63(13) . . ?
C017 N001 Ni01 127.21(13) . . ?
C012 N002 C009 107.69(17) . . ?
C012 N002 Ni01 122.30(14) . . ?
C009 N002 Ni01 129.89(14) . . ?
C009 C004 C017 124.47(16) . . ?
C009 C004 C011 118.26(16) . . ?
C017 C004 C011 117.24(16) . . ?
C011 C005 C007 120.18(17) . . ?
C011 C005 C008 120.58(16) . . ?
C007 C005 C008 119.24(16) . . ?
C010 C006 C012 107.36(18) . . ?
C010 C006 H001 126.3 . . ?
C012 C006 H001 126.3 . . ?
C011 C007 C005 120.29(17) 7_557 . ?
C011 C007 C003 121.21(16) 7_557 . ?
C005 C007 C003 118.50(17) . . ?
C005 C008 H02A 109.5 . . ?
C005 C008 H02B 109.5 . . ?
H02A C008 H02B 109.5 . . ?
C005 C008 H02C 109.5 . . ?
H02A C008 H02C 109.5 . . ?
H02B C008 H02C 109.5 . . ?
C004 C009 N002 122.32(17) . . ?
C004 C009 C010 129.95(17) . . ?
N002 C009 C010 107.71(16) . . ?
C006 C010 C009 106.74(17) . . ?
C006 C010 C016 123.76(19) . . ?
C009 C010 C016 129.50(17) . . ?
C007 C011 C005 119.50(16) 7_557 . ?
C007 C011 C004 120.12(16) 7_557 . ?
C005 C011 C004 120.38(16) . . ?
N002 C012 C006 110.50(18) . . ?
N002 C012 C018 122.99(19) . . ?
C006 C012 C018 126.51(19) . . ?
C015 C013 C014 108.50(19) . . ?
C015 C013 H003 125.7 . . ?
C014 C013 H003 125.7 . . ?
N001 C014 C013 108.39(18) . . ?
N001 C014 C001 122.17(19) . . ?
C013 C014 C001 129.3(2) . . ?
C013 C015 C017 106.74(17) . . ?
C013 C015 C002 123.33(19) . . ?
C017 C015 C002 129.93(18) . . ?
C010 C016 H04A 109.5 . . ?
C010 C016 H04B 109.5 . . ?
H04A C016 H04B 109.5 . . ?
C010 C016 H04C 109.5 . . ?
H04A C016 H04C 109.5 . . ?
H04B C016 H04C 109.5 . . ?
N001 C017 C004 122.32(17) . . ?
N001 C017 C015 106.84(16) . . ?
C004 C017 C015 130.79(16) . . ?
C012 C018 H05A 109.5 . . ?
C012 C018 H05B 109.5 . . ?
H05A C018 H05B 109.5 . . ?
C012 C018 H05C 109.5 . . ?
H05A C018 H05C 109.5 . . ?
H05B C018 H05C 109.5 . . ?
C007 C003 H06A 109.5 . . ?
C007 C003 H06B 109.5 . . ?
H06A C003 H06B 109.5 . . ?
C007 C003 H06C 109.5 . . ?
H06A C003 H06C 109.5 . . ?
H06B C003 H06C 109.5 . . ?
C015 C002 H07A 109.5 . . ?
C015 C002 H07B 109.5 . . ?
H07A C002 H07B 109.5 . . ?
C015 C002 H07C 109.5 . . ?
H07A C002 H07C 109.5 . . ?
H07B C002 H07C 109.5 . . ?
C014 C001 H08A 109.5 . . ?
C014 C001 H08B 109.5 . . ?
H08A C001 H08B 109.5 . . ?
C014 C001 H08C 109.5 . . ?
H08A C001 H08C 109.5 . . ?
H08B C001 H08C 109.5 . . ?

loop_
_geom_torsion_atom_site_label_1
_geom_torsion_atom_site_label_2
_geom_torsion_atom_site_label_3
_geom_torsion_atom_site_label_4
_geom_torsion
_geom_torsion_site_symmetry_1
_geom_torsion_site_symmetry_2
_geom_torsion_site_symmetry_3
_geom_torsion_site_symmetry_4
_geom_torsion_publ_flag
N002 Ni01 N002 C012 -42.84(14) 2_656 . . . ?
N001 Ni01 N002 C012 71.68(18) 2_656 . . . ?
N001 Ni01 N002 C012 -171.71(16) . . . . ?
N002 Ni01 N002 C009 132.85(18) 2_656 . . . ?
N001 Ni01 N002 C009 -112.63(17) 2_656 . . . ?
N001 Ni01 N002 C009 3.98(18) . . . . ?
C011 C005 C007 C011 -2.2(3) . . . 7_557 ?
C008 C005 C007 C011 177.55(17) . . . 7_557 ?
C011 C005 C007 C003 178.47(17) . . . . ?
C008 C005 C007 C003 -1.8(3) . . . . ?
C017 C004 C009 N002 -5.2(3) . . . . ?
C011 C004 C009 N002 173.07(16) . . . . ?
C017 C004 C009 C010 176.57(18) . . . . ?
C011 C004 C009 C010 -5.2(3) . . . . ?
C012 N002 C009 C004 -179.09(18) . . . . ?
Ni01 N002 C009 C004 4.7(3) . . . . ?
C012 N002 C009 C010 -0.5(2) . . . . ?
Ni01 N002 C009 C010 -176.69(13) . . . . ?
C012 C006 C010 C009 -0.6(2) . . . . ?
C012 C006 C010 C016 -179.94(19) . . . . ?
C004 C009 C010 C006 179.1(2) . . . . ?
N002 C009 C010 C006 0.7(2) . . . . ?
C004 C009 C010 C016 -1.6(3) . . . . ?
N002 C009 C010 C016 180.00(19) . . . . ?
C007 C005 C011 C007 2.2(3) . . . 7_557 ?
C008 C005 C011 C007 -177.56(17) . . . 7_557 ?
C007 C005 C011 C004 -177.14(17) . . . . ?
C008 C005 C011 C004 3.1(3) . . . . ?
C009 C004 C011 C007 -78.4(2) . . . 7_557 ?
C017 C004 C011 C007 100.0(2) . . . 7_557 ?
C009 C004 C011 C005 101.0(2) . . . . ?
C017 C004 C011 C005 -80.6(2) . . . . ?
C009 N002 C012 C006 0.2(2) . . . . ?
Ni01 N002 C012 C006 176.70(13) . . . . ?
C009 N002 C012 C018 -179.5(2) . . . . ?
Ni01 N002 C012 C018 -3.0(3) . . . . ?
C010 C006 C012 N002 0.3(2) . . . . ?
C010 C006 C012 C018 179.9(2) . . . . ?
C017 N001 C014 C013 1.0(2) . . . . ?
Ni01 N001 C014 C013 161.02(14) . . . . ?
C017 N001 C014 C001 -175.62(18) . . . . ?
Ni01 N001 C014 C001 -15.6(3) . . . . ?
C015 C013 C014 N001 -1.0(2) . . . . ?
C015 C013 C014 C001 175.4(2) . . . . ?
C014 C013 C015 C017 0.5(2) . . . . ?
C014 C013 C015 C002 -179.2(2) . . . . ?
C014 N001 C017 C004 176.86(17) . . . . ?
Ni01 N001 C017 C004 18.8(3) . . . . ?
C014 N001 C017 C015 -0.7(2) . . . . ?
Ni01 N001 C017 C015 -158.76(14) . . . . ?
C009 C004 C017 N001 -6.7(3) . . . . ?
C011 C004 C017 N001 175.05(17) . . . . ?
C009 C004 C017 C015 170.2(2) . . . . ?
C011 C004 C017 C015 -8.0(3) . . . . ?
C013 C015 C017 N001 0.1(2) . . . . ?
C002 C015 C017 N001 179.8(2) . . . . ?
C013 C015 C017 C004 -177.2(2) . . . . ?
C002 C015 C017 C004 2.6(4) . . . . ?

_shelx_res_file                  
;
TITL shelx in C 2/c
CELL  0.70000  18.8249  15.9650  10.4056   90.000  114.696   90.000
ZERR     4.00   0.0010   0.0010   0.0006    0.000    0.008    0.000
LATT   7
SYMM  - X,   Y, 1/2 - Z
SFAC  C    H    N    NI
DISP C 0.0030 0.0016 6.14
DISP N 0.0059 0.0032 12.58
DISP NI 0.3431 1.0865 4286.24
UNIT  144  160  16   2
MERG   2
OMIT    -2.00  55.00
FMAP   2
PLAN   25
SIZE     0.01   0.060   0.070
ACTA
BOND   $H
CONF
TEMP -173.00
L.S.  20
WGHT    0.035100
FVAR       1.33693
NI01  4    0.500000    0.202251    0.750000    10.25000    0.01160    0.01965 =
         0.01970    0.00000    0.00904    0.00000
N001  3    0.497131    0.270466    0.902044    11.00000    0.01212    0.02476 =
         0.01840   -0.00175    0.00837   -0.00104
N002  3    0.408095    0.144948    0.729947    11.00000    0.01439    0.02156 =
         0.01864   -0.00046    0.00801    0.00326
C004  1    0.369601    0.224065    0.893459    11.00000    0.01219    0.02247 =
         0.01507    0.00296    0.00673    0.00321
C005  1    0.321097    0.211007    1.085833    11.00000    0.00728    0.01720 =
         0.01736   -0.00029    0.00459    0.00042
C006  1    0.313741    0.044514    0.658026    11.00000    0.01515    0.02031 =
         0.02214   -0.00138    0.00502   -0.00019
AFIX  43
H001  2    0.284622   -0.003102    0.609418    11.00000   -1.20000
AFIX   0
C007  1    0.262331    0.221208    1.135263    11.00000    0.01033    0.01698 =
         0.01747   -0.00124    0.00534   -0.00052
C008  1    0.397424    0.170794    1.180827    11.00000    0.01277    0.02421 =
         0.01706    0.00366    0.00558    0.00401
AFIX 137
H02A  2    0.425692    0.207708    1.261383    11.00000   -1.50000
H02B  2    0.429120    0.161456    1.127646    11.00000   -1.50000
H02C  2    0.387139    0.117043    1.215281    11.00000   -1.50000
AFIX   0
C009  1    0.358728    0.157857    0.799403    11.00000    0.00955    0.01980 =
         0.01661    0.00168    0.00645    0.00151
C010  1    0.298701    0.093543    0.751256    11.00000    0.01087    0.02075 =
         0.01841    0.00154    0.00373    0.00034
C011  1    0.308363    0.238465    0.949481    11.00000    0.00726    0.01754 =
         0.01830   -0.00221    0.00581   -0.00129
C012  1    0.381828    0.078264    0.646974    11.00000    0.01823    0.02379 =
         0.01830    0.00058    0.00698    0.00336
C013  1    0.517730    0.389530    1.024601    11.00000    0.01583    0.02413 =
         0.02389   -0.00208    0.00660   -0.00493
AFIX  43
H003  2    0.541918    0.439784    1.071337    11.00000   -1.20000
AFIX   0
C014  1    0.546940    0.335396    0.952000    11.00000    0.01236    0.02556 =
         0.02036    0.00150    0.00695   -0.00292
C015  1    0.447673    0.357376    1.016680    11.00000    0.01729    0.02138 =
         0.02064   -0.00049    0.00807   -0.00200
C016  1    0.232195    0.078819    0.791603    11.00000    0.01454    0.02855 =
         0.02767   -0.00057    0.01133   -0.00460
AFIX 137
H04A  2    0.192587    0.122478    0.749640    11.00000   -1.50000
H04B  2    0.251466    0.080487    0.894826    11.00000   -1.50000
H04C  2    0.208967    0.023845    0.756772    11.00000   -1.50000
AFIX   0
C017  1    0.434126    0.281182    0.938227    11.00000    0.01082    0.02160 =
         0.01665   -0.00010    0.00808    0.00178
C018  1    0.419881    0.045222    0.557631    11.00000    0.02261    0.02935 =
         0.02476   -0.00505    0.01321    0.00078
AFIX  33
H05A  2    0.391123   -0.003977    0.505271    11.00000   -1.50000
H05B  2    0.419655    0.088545    0.490740    11.00000   -1.50000
H05C  2    0.473936    0.029328    0.618014    11.00000   -1.50000
AFIX   0
C003  1    0.277586    0.188844    1.281033    11.00000    0.01432    0.02756 =
         0.01946    0.00462    0.00885    0.00489
AFIX  33
H06A  2    0.329474    0.162894    1.323578    11.00000   -1.50000
H06B  2    0.275366    0.235480    1.340486    11.00000   -1.50000
H06C  2    0.237804    0.147182    1.273515    11.00000   -1.50000
AFIX   0
C002  1    0.399573    0.399193    1.080784    11.00000    0.02034    0.02759 =
         0.03599   -0.01170    0.01593   -0.00551
AFIX 137
H07A  2    0.421978    0.454200    1.117499    11.00000   -1.50000
H07B  2    0.399092    0.364686    1.158307    11.00000   -1.50000
H07C  2    0.345978    0.406227    1.008755    11.00000   -1.50000
AFIX   0
C001  1    0.617712    0.344972    0.921383    11.00000    0.01598    0.04114 =
         0.02485    0.00071    0.01007   -0.00723
AFIX  33
H08A  2    0.646053    0.395932    0.967029    11.00000   -1.50000
H08B  2    0.651949    0.296267    0.958177    11.00000   -1.50000
H08C  2    0.601324    0.348966    0.818958    11.00000   -1.50000
AFIX   0
HKLF    4

REM  shelx in C 2/c
REM R1 =  0.0578 for    2741 Fo > 4sig(Fo)  and  0.0629 for all    3297 data
REM    189 parameters refined using      0 restraints

END

WGHT      0.0482      0.0554

REM Highest difference peak  0.535,  deepest hole -0.589,  1-sigma level  0.061
Q1    1   0.2853  0.1296  1.2894  11.00000  0.05    0.54
Q2    1   0.2323  0.2020  1.3027  11.00000  0.05    0.51
Q3    1   0.3306  0.2145  1.3560  11.00000  0.05    0.50
Q4    1   0.5003  0.2273  0.8564  11.00000  0.05    0.43
Q5    1   0.4553  0.0873  0.5485  11.00000  0.05    0.36
Q6    1   0.6114  0.3825  0.8538  11.00000  0.05    0.34
Q7    1   0.4519 -0.0025  0.6020  11.00000  0.05    0.33
Q8    1   0.6609  0.3640  1.0024  11.00000  0.05    0.31
Q9    1   0.2687  0.2473  0.9044  11.00000  0.05    0.31
Q10   1   0.3500  0.0602  0.6461  11.00000  0.05    0.30
Q11   1   0.6363  0.2829  0.8955  11.00000  0.05    0.30
Q12   1   0.4311  0.3186  0.9782  11.00000  0.05    0.28
Q13   1   0.5281  0.3665  0.9763  11.00000  0.05    0.27
Q14   1   0.3792  0.0272  0.4546  11.00000  0.05    0.27
Q15   1   0.3314  0.1236  0.7939  11.00000  0.05    0.26
Q16   1   0.3525  0.1917  1.1220  11.00000  0.05    0.25
Q17   1   0.3418  0.2301  0.9175  11.00000  0.05    0.25
Q18   1   0.4713  0.3780  1.0137  11.00000  0.05    0.24
Q19   1   0.5841  0.3431  0.9394  11.00000  0.05    0.24
Q20   1   0.3166  0.2190  1.0199  11.00000  0.05    0.23
Q21   1   0.2976  0.2285  1.1336  11.00000  0.05    0.23
Q22   1   0.3018  0.0714  0.6985  11.00000  0.05    0.23
Q23   1   0.2643  0.0923  0.7601  11.00000  0.05    0.23
Q24   1   0.2769  0.2026  1.2077  11.00000  0.05    0.22
Q25   1   0.5236  0.2960  0.9333  11.00000  0.05    0.21
;
_shelx_res_checksum              30693

# END of CIF
_exptl_crystal_recrystallization_method 'liquid/liquid interfacial reaction'
